# Supplementary material for: Isolation and Characterization of Microalgae Isolates from Hydroponic Effluent Water: Metagenomics and Biotechnological Insights
Source: Microorganisms. 2026 Mar 4;14(3):582. doi: 10.3390/microorganisms14030582 (PMC13029762; doi:10.3390/microorganisms14030582)
Supplement: Supplementary file 1 [file microorganisms-14-00582-s001.zip › Supplementary tables.xlsx]

## Sheet: suppl table s1
Suplementary Table S1. Physicochemical properties of HE.
pH	Conductivity (mS cm−1)	Salinity (PSU)	Temperature (°C)
6.4 – 7.4	2.5 – 3.6	1	25 ± 1

## Sheet: suppl table s2
Suplementary Table S2. Primers sequences used for molecular taxonomy.
Genetic locus	Primer name	Sequence	Reference
18S	MA1	5’ -CGGGATCCGTAGTCATATGCTTGTCTC-3’	(Olmos-Soto et al., 2012)
	MA2	5’ -CGGAATTCCTTCTGCAGGTTCACC-3’
	18SNF	5'-AACGAGTATCCATTGGAGGG-3'	Present study
ITS	ITS1	5'-TCCGTAGGTGAACCTGCGG-3'	(Polle et al., 2008), (Preetha et al., 2012)
	ITS4	5'-TCCTCCGCTTATTGATATGC-3'
rbcL	rbcL 475-497	5′-CGTGACAAACTAAACAAATATGG-3′	(Nozaki et al., 1995), (Assunção et al., 2012)
	rbcL 1181-1160	5′-AAGATTTCAACTAAAGCTGGCA-3′
tufA	TufA F	5'-TGAAACAGAAMAWCGTCATTATGC-3'	(Fama et al., 2002), (Vieira et al., 2016)
	TufA R	5'-CCTTCNCGAATMGCRAAWCGC-3'

## Sheet: suppl table s3
Supplementary Table S3. Taxonomic groups identified using Bracken in both replicates of hydroponic effluent samples before algal bloom.
Name	Taxonomy id	Taxonomy level	Fraction total reads
Methylobacterium brachiatum	269660	S	0.385965
Sphingopyxis terrae	33052	S	0.065225
[Pseudomonas] carboxydohydrogena	290	S	0.042585
Bosea sp. NBC_00436	2969620	S	0.02046
Bosea sp. ANAM02	2020412	S	0.02006
Homo sapiens	9606	S	0.01843
Ferrovibrio terrae	2594003	S	0.014985
Methylobacterium sp. 391_Methyba4	3038924	S	0.014935
Alicycliphilus denitrificans	179636	S	0.01373
Rhodanobacter sp. FDAARGOS 1247	2778082	S	0.01268
Halomonas sp. JS92-SW72	2306583	S	0.012435
Sphingopyxis sp. GC21	2933562	S	0.012395
Lysobacter lycopersici	1324796	S	0.01091
Mesorhizobium sp. 8	2584466	S	0.00853
Shinella zoogloeoides	352475	S	0.00798
Pseudomonas sp. CIP-10	2892442	S	0.007245
Nitrobacter hamburgensis	912	S	0.006975
Pseudomonas putida	303	S	0.00536
Ramlibacter tataouinensis	94132	S	0.005315
Stenotrophomonas maltophilia	40324	S	0.005175
Bosea sp. AS-1	2015316	S	0.005035
Mucilaginibacter sp. 14171R-50	2703789	S	0.004825
Sphingopyxis sp. DBS4	2968500	S	0.00469
Rhizobium sp. X9	2815360	S	0.00438
Cupriavidus pauculus	82633	S	0.0042
Bradyrhizobium arachidis	858423	S	0.00412
Rhodanobacter denitrificans	666685	S	0.004035
Mesorhizobium loti	381	S	0.003935
Bacillus velezensis	492670	S	0.00392
Mesorhizobium terrae	2725666	S	0.00384
Acinetobacter pittii	48296	S	0.003645
Mycolicibacterium aichiense	1799	S	0.003535
Microbacterium sp. ABRD_28	2268461	S	0.00349
Brevundimonas sp. SGAir0440	2579977	S	0.00327
Methylobacterium sp. WL1	2603276	S	0.003255
Pseudomonas aeruginosa	287	S	0.00315
Methylobacterium radiotolerans	31998	S	0.003135
Brevundimonas sp. Bb-A	2560058	S	0.00311
Hyphomicrobium denitrificans	53399	S	0.002975
Stenotrophomonas sp. CW117	2775920	S	0.002945
Mesorhizobium ciceri	39645	S	0.002775
Castellaniella defragrans	75697	S	0.002765
Mycobacterium frederiksbergense	117567	S	0.00274
Shinella sp. HZN7	879274	S	0.00272
Horticoccus luteus	2862869	S	0.00253
Afipia carboxidovorans	40137	S	0.002295
Hyphomicrobium sp. MC1	717785	S	0.00227
Delftia lacustris	558537	S	0.00225
Shinella sp. PSBB067	2715959	S	0.00219
Cutibacterium acnes	1747	S	0.002185
Bradyrhizobium betae	244734	S	0.00212
Chryseobacterium indologenes	253	S	0.002095
Paludisphaera borealis	1387353	S	0.002055
Parvibaculum lavamentivorans	256618	S	0.002055
Nitrobacter winogradskyi	913	S	0.00202
Starkeya novella	921	S	0.002005
Thermomonas paludicola	2884874	S	0.00185
Aminobacter sp. MDW-2	2666139	S	0.00183
Bosea sp. F3-2	2599640	S	0.001775
Mycobacterium sp. YC-RL4	1682113	S	0.001765
Kinneretia sp. XES5	2877940	S	0.001765
Aminobacter sp. MSH1	374606	S	0.001715
Mesorhizobium sp. L-8-3	2744522	S	0.00166
Escherichia coli	562	S	0.00159
Rhizobium pseudoryzae	379684	S	0.00154
Brevundimonas vancanneytii	1325724	S	0.001535
Acinetobacter johnsonii	40214	S	0.001525
Thermomonas brevis	215691	S	0.00141
Rhodanobacter thiooxydans	416169	S	0.00141
Nakamurella multipartita	53461	S	0.0014
Mesorhizobium sp. WSM4875	3038539	S	0.00139
Planctomyces sp. SH-PL62	1636152	S	0.001325
Acinetobacter lactucae	1785128	S	0.00132
Bosea sp. NBC_00550	2969621	S	0.001265
Porphyrobacter sp. CACIAM 03H1	2003315	S	0.001255
Simplicispira suum	2109915	S	0.00118
Rhizorhabdus wittichii	160791	S	0.001115
Aminobacter sp. NyZ550	2979870	S	0.001105
Aminobacter sp. SR38	2774562	S	0.00106
Sphingomonas panacisoli	1813879	S	0.001055
Pseudonocardia sp. AL041005-10	445576	S	0.00104
Pseudonocardia dioxanivorans	240495	S	0.00104
Mesorhizobium sp. AA22	1854057	S	0.00099
Diaphorobacter sp. ED-3	3016636	S	0.000965
Sphingopyxis sp. MG	1866325	S	0.00095
Citrobacter freundii	546	S	0.00095
Bradyrhizobium barranii	2992140	S	0.00094
Erythrobacter sp. BLCC-B19	3025315	S	0.000905
Bradyrhizobium canariense	255045	S	0.000895
Methylorubrum populi	223967	S	0.00089
Bradyrhizobium diazoefficiens	1355477	S	0.00088
Synechococcus sp. PCC 7502	1173263	S	0.00087
Brevundimonas diminuta	293	S	0.00087
Anoxybacillus flavithermus	33934	S	0.000865
Legionella sainthelensi	28087	S	0.000845
Mycolicibacterium neoaurum	1795	S	0.000795
Variovorax paradoxus	34073	S	0.00078
Acidovorax temperans	80878	S	0.00076
Mucilaginibacter mali	2740462	S	0.000755
Mesorhizobium sp. 113-1-2	2744515	S	0.00075
Phenylobacterium zucineum	284016	S	0.00075
Pulveribacter suum	2116657	S	0.00073
Lysobacter capsici	435897	S	0.000725
Rhodopseudomonas palustris	1076	S	0.00072
Dyella thiooxydans	445710	S	0.000715
Agrobacterium pusense	648995	S	0.00071
Burkholderia vietnamiensis	60552	S	0.000705
Acidovorax sp. YS12	2738413	S	0.000695
Mycolicibacterium austroafricanum	39687	S	0.000695
Brevundimonas albigilva	1312364	S	0.00069
Shinella sp. H4-D48	2925841	S	0.00067
Burkholderia pseudomallei	28450	S	0.000665
Achromobacter mucicolens	1389922	S	0.000645
Mucilaginibacter ginkgonis	2682091	S	0.00063
Methylorubrum sp. GM97	2938232	S	0.000595
Methylobacterium oryzae	334852	S	0.00058
Brevundimonas naejangsanensis	588932	S	0.000575
Thermomonas sp. XSG	2771436	S	0.00057
Brevundimonas pondensis	2774189	S	0.00055
Caulobacter segnis	88688	S	0.000545
Devosia sp. A16	1736675	S	0.000545
Diaphorobacter sp. MNS-0	2866628	S	0.00053
Hydrogenophaga sp. NH-16	2184519	S	0.00052
Methylobacterium tardum	374432	S	0.00052
Mesorhizobium sp. AR02	2865837	S	0.00052
Xanthomonas campestris	339	S	0.00052
Bradyrhizobium lablabi	722472	S	0.000505
Stenotrophomonas acidaminiphila	128780	S	0.00049
Caulobacter sp. NIBR1757	3016000	S	0.000485
Massilia varians	457921	S	0.000455
Brevundimonas sp. M20	2591463	S	0.00045
Sphingobium yanoikuyae	13690	S	0.000445
Thermomonas aquatica	2202149	S	0.000445
Comamonas testosteroni	285	S	0.000435
Acidovorax sp. T1	1858609	S	0.000425
Mesorhizobium sp. WSM4906	3038546	S	0.000425
Brucella anthropi	529	S	0.000425
Caulobacter mirabilis	69666	S	0.00042
Lysobacter enzymogenes	69	S	0.000405
Rhodanobacter sp. AS-Z3	3031330	S	0.000405
Brevundimonas sp. DS20	1532555	S	0.000395
Epilithonimonas vandammei	2487072	S	0.00039
Acinetobacter baumannii	470	S	0.000385
Corynebacterium tuberculostearicum	38304	S	0.000385
Caulobacter sp. NIBR2454	3015996	S	0.00038
Phenylobacterium sp. LH3H17	2903901	S	0.00038
Comamonas aquatica	225991	S	0.00038
Rhodanobacter glycinis	582702	S	0.000375
Legionella pneumophila	446	S	0.000375
Phenylobacterium sp. NIBR 498073	3015177	S	0.00037
Aerosticca soli	2010829	S	0.00037
Microbacterium sp. J1-1	2992441	S	0.000365
Aquabacterium olei	1296669	S	0.000365
Acidovorax sp. RAC01	1842533	S	0.00036
Acidovorax sp. KKS102	358220	S	0.00036
Mesorhizobium sp. M1D.F.Ca.ET.043.01.1.1	2493669	S	0.00036
Rhizorhabdus phycosphaerae	2711156	S	0.000355
Delftia tsuruhatensis	180282	S	0.00035
Mesorhizobium sp. 131-2-1	2744518	S	0.00035
Bradyrhizobium sp. SK17	2057741	S	0.000345
Methylobacterium mesophilicum	39956	S	0.000345
Rhodopseudomonas boonkerdii	475937	S	0.00034
Mesorhizobium sp. M1E.F.Ca.ET.045.02.1.1	2493672	S	0.00034
Opitutus sp. GAS368	1882749	S	0.000325
Mesorhizobium sp. 113-3-3	2744516	S	0.000325
Jatrophihabitans sp. SB3-54	2944128	S	0.00032
Sphingopyxis sp. EG6	1874061	S	0.00032
Acidovorax sp. HDW3	2714923	S	0.00032
Sphingomonas paucimobilis	13689	S	0.00031
Pseudoxanthomonas mexicana	128785	S	0.000305
Methylorubrum extorquens	408	S	0.000305
Achromobacter xylosoxidans	85698	S	0.000295
Gemmata obscuriglobus	114	S	0.00029
Mesorhizobium japonicum	2066070	S	0.00029
Nocardioides sp. JS614	196162	S	0.00029
Opitutus terrae	107709	S	0.000285
Mesorhizobium sp. L-2-11	2744521	S	0.000285
Mesorhizobium sp. AR07	2865838	S	0.000285
Methylobacterium sp. XJLW	739141	S	0.000285
Sphingomonas melonis	152682	S	0.00028
Mesorhizobium opportunistum	593909	S	0.000275
Alkalihalobacillus sp. DSM 23008	3025676	S	0.000275
Pseudoxanthomonas sp. X-1	2571115	S	0.000275
Nocardioides sp. LMS-CY	2840457	S	0.000275
Sediminibacterium sp. TEGAF015	575378	S	0.000265
Mesorhizobium sp. B2-1-1	2589974	S	0.000265
Sphingopyxis granuli	267128	S	0.00026
Rhodobacter sp. LPB0142	1850250	S	0.00026
Sphingopyxis macrogoltabida	33050	S	0.000255
Lacunisphaera limnophila	1838286	S	0.000255
Agrobacterium tumefaciens	358	S	0.000255
Mesorhizobium sp. AR10	2865839	S	0.000255
Aquisphaera giovannonii	406548	S	0.00025
Ralstonia solanacearum	305	S	0.000245
Elizabethkingia anophelis	1117645	S	0.000245
Acidovorax carolinensis	553814	S	0.000245
Acidovorax avenae	80867	S	0.00024
Mesorhizobium sp. M4B.F.Ca.ET.058.02.1.1	2493675	S	0.00024
Achromobacter sp. MFA1 R4	1881016	S	0.000235
Alkalihalobacillus miscanthi	2598861	S	0.000235
Mesorhizobium sp. M9A.F.Ca.ET.002.03.1.2	2493668	S	0.000235
Xanthomonas translucens	343	S	0.000235
Bosea sp. Tri-49	1867715	S	0.000235
Melaminivora suipulveris	2109913	S	0.00023
Caulobacter sp. FWC26	69665	S	0.00023
Caulobacter vibrioides	155892	S	0.000225
Pasteurella multocida	747	S	0.000225
Brucella intermedia	94625	S	0.00022
Rhodoferax koreense	1842727	S	0.00022
Sphingomonas sanguinis	33051	S	0.00022
Ensifer adhaerens	106592	S	0.00022
Sphingomonas sp. LK11	1390395	S	0.00022
Diaphorobacter nitroreducens	164759	S	0.00022
Mycolicibacterium crocinum	388459	S	0.00022
Mycobacterium paragordonae	1389713	S	0.00022
Mesorhizobium sp. M3A.F.Ca.ET.080.04.2.1	2493676	S	0.000215
Mesorhizobium sp. M1B.F.Ca.ET.045.04.1.1	2493673	S	0.000215
Singulisphaera acidiphila	466153	S	0.000215
Protaetiibacter intestinalis	2419774	S	0.000215
Ancylobacter polymorphus	223390	S	0.000215
Devosia salina	2860336	S	0.00021
Mesorhizobium sp. B2-8-5	2589903	S	0.00021
Mesorhizobium huakuii	28104	S	0.000205
Aeromonas caviae	648	S	0.000205
Sorangium cellulosum	56	S	0.000195
Aminobacter aminovorans	83263	S	0.000195
Achromobacter spanius	217203	S	0.000195
Luteimonas sp. MC1750	2799326	S	0.000195
Sinorhizobium fredii	380	S	0.000195
Bosea vaviloviae	1526658	S	0.00019
Mesorhizobium sp. NZP2298	2483403	S	0.00019
Lysobacter soli	453783	S	0.00019
Lysobacter terrestris	2865112	S	0.00019
Afipia sp. GAS231	1882747	S	0.00019
Bradyrhizobium japonicum	375	S	0.00019
Mesorhizobium australicum	536018	S	0.000185
Brevundimonas sp. MF30-B	2561924	S	0.000185
Luteimonas sp. YGD11-2	2508168	S	0.000185
Variovorax sp. PBL-H6	434009	S	0.000185
Miltoncostaea oceani	2843216	S	0.000185
Comamonas sp. NLF-7-7	2597701	S	0.000185
Bosea sp. RAC05	1842539	S	0.00018
Massilia putida	1141883	S	0.00018
Pseudoxanthomonas suwonensis	314722	S	0.00018
Brevundimonas sp. PAMC22021	2861285	S	0.000175
Brevundimonas goettingensis	2774190	S	0.000175
Fluviicola taffensis	191579	S	0.000175
Brevundimonas sp. CS1	2813778	S	0.000175
Diaphorobacter sp. HDW4A	2714924	S	0.000175
Tautonia plasticadhaerens	2527974	S	0.000175
Luteimonas granuli	1176533	S	0.000175
Microbacterium sp. 10M-3C3	2483401	S	0.00017
Mesorhizobium sp. J8	2777475	S	0.00017
Mesorhizobium sp. M7D.F.Ca.US.005.01.1.1	2493678	S	0.00017
Xanthomonas citri	346	S	0.00017
Azospirillum sp. TSA2s	709810	S	0.00017
Mycobacterium sp. EPa45	1545728	S	0.00017
Mesorhizobium sp. INR15	2654248	S	0.00017
Mesorhizobium sp. DCY119	2108445	S	0.000165
Mesorhizobium sp. NZP2077	2483404	S	0.000165
Ideonella dechloratans	36863	S	0.000165
Frateuria soli	1542730	S	0.000165
Aquincola tertiaricarbonis	391953	S	0.000165
Janibacter indicus	857417	S	0.00016
Mycolicibacterium anyangense	1431246	S	0.00016
Mucilaginibacter ginsenosidivorans	398053	S	0.00016
Bradyrhizobium sp. C-145	574727	S	0.00016
Lysobacter sp. 5-21a	2992573	S	0.00016
Hydrogenophaga crocea	2716225	S	0.000155
Mesorhizobium sp. Pch-S	2082387	S	0.000155
Xanthomonas sp. H13-6	2989819	S	0.000155
Lysobacter arenosi	2795387	S	0.000155
Caulobacter sp. S6	2823693	S	0.00015
Bradyrhizobium erythrophlei	1437360	S	0.00015
Roseovarius sp. THAF9	2587847	S	0.00015
Clostridium saccharobutylicum	169679	S	0.00015
Brevundimonas subvibrioides	74313	S	0.00015
Acinetobacter towneri	202956	S	0.00015
Methylobacterium phyllosphaerae	418223	S	0.00015
Hydrogenophaga sp. PBC	795665	S	0.000145
Lysobacter sp. KIS68-7	2904252	S	0.000145
Protaetiibacter sp. SSC-01	2759943	S	0.000145
Botrimarina mediterranea	2528022	S	0.000145
Aquibium microcysteis	675281	S	0.00014
Rhizobium leguminosarum	384	S	0.00014
Caldimonas thermodepolymerans	215580	S	0.00014
Mycobacteroides abscessus	36809	S	0.00014
Flavihumibacter fluminis (ex Park et al. 2022)	2838157	S	0.00014
Sphingobium sp. CFD-1	2878545	S	0.00014
Caulobacter flavus	1679497	S	0.000135
Acidovorax citrulli	80869	S	0.000135
Xanthobacter dioxanivorans	2528964	S	0.000135
Pandoraea norimbergensis	93219	S	0.000135
Paracoccus versutus	34007	S	0.00013
Mesorhizobium amorphae	71433	S	0.00013
Amniculibacterium sp. G2-70	2767188	S	0.00013
Bradyrhizobium sediminis	2840469	S	0.00013
Anaerocolumna cellulosilytica	433286	S	0.00013
Mesorhizobium sp. M8A.F.Ca.ET.057.01.1.1	2493679	S	0.000125
Melaminivora jejuensis	1267217	S	0.000125
Aquibium oceanicum	1670800	S	0.000125
Lysobacter oculi	2698682	S	0.000125
Acidibrevibacterium fodinaquatile	1969806	S	0.000125
Methylobacterium sp. FF17	2984843	S	0.000125
Gemmobacter fulva	2840474	S	0.00012
Nocardioides sp. S5	2017486	S	0.00012
Shinella oryzae	2871820	S	0.00012
Variovorax sp. PBS-H4	434008	S	0.00012
Mesorhizobium sp. B2-1-8	2589967	S	0.00012
Bradyrhizobium sp. 170	2782641	S	0.00012
Nocardioides sp. CF8	110319	S	0.00012
Cupriavidus metallidurans	119219	S	0.00012
Parachlamydia acanthamoebae	83552	S	0.00012
Bradyrhizobium septentrionale	1404411	S	0.00012
Luteimonas sp. MC1825	2761107	S	0.00012
Lysobacter sp. 5GHs7-4	2904253	S	0.00012
Pseudorhizobium flavum	1335061	S	0.000115
Mesorhizobium erdmanii	1777866	S	0.000115
Frateuria edaphi	2898793	S	0.000115
Mesorhizobium sp. PAMC28654	2880934	S	0.000115
Rhodopseudomonas sp. P2A-2r	2991972	S	0.000115
Mesorhizobium onobrychidis	2775404	S	0.000115
Rhizobacter sp. AJA081-3	2753607	S	0.000115
Staphylococcus aureus	1280	S	0.000115
Thermomonas sp. HDW16	2714945	S	0.000115
Gemmobacter aquarius	2169400	S	0.00011
Caulobacter rhizosphaerae	2010972	S	0.00011
Bradyrhizobium symbiodeficiens	1404367	S	0.00011
Rhizobium phaseoli	396	S	0.00011
Gluconacetobacter diazotrophicus	33996	S	0.00011
Bosea sp. PAMC 26642	1792307	S	0.00011
Mesorhizobium sp. B1-1-8	2589976	S	0.00011
Lysobacter solisilvae	2763317	S	0.00011
Lysobacter sp. TY2-98	2290922	S	0.00011
Thermomonas carbonis	1463158	S	0.00011
Paradevosia shaoguanensis	1335043	S	0.000105
Brevundimonas nasdae	172043	S	0.000105
Defluviicoccus vanus	111831	S	0.000105
Acidovorax monticola	1926868	S	0.000105
Comamonas thiooxydans	363952	S	0.000105
Lysobacter maris	1605891	S	0.000105
Lysobacter luteus	2822368	S	0.000105
Agrobacterium fabrum	1176649	S	0.000105
Paenibacillus sp. DCT19	2211212	S	0.000105
Burkholderia sp. DHOD12	2571746	S	0.000105
Mucilaginibacter paludis	423351	S	0.000105
Lysobacter sp. CW239	2762611	S	0.000105
Pannonibacter phragmitetus	121719	S	0.0001
Brevundimonas sp. NIBR11	3015999	S	0.0001
Gemmata sp. SH-PL17	1630693	S	0.0001
Acidovorax antarcticus	2743470	S	0.0001
Lysobacter sp. K5869	2820808	S	0.0001
Enterobacter roggenkampii	1812935	S	0.0001
Chryseobacterium manosquense	2754694	S	0.0001
Devosia ginsengisoli	400770	S	0.0001
Bradyrhizobium guangzhouense	1325095	S	0.0001
Sphingobium fuliginis	336203	S	0.0001
Nibricoccus aquaticus	2576891	S	0.0001
Marmoricola scoriae	642780	S	0.0001
Sphingopyxis sp. BSN-002	2911495	S	9.5e-05
Phenylobacterium parvum	2201350	S	9.5e-05
Brevundimonas mediterranea	74329	S	9.5e-05
Devosia sp. I507	2083786	S	9.5e-05
Mesorhizobium sp. M6A.T.Cr.TU.016.01.1.1	2493677	S	9.5e-05
Mycolicibacterium aurum	1791	S	9.5e-05
Actinomyces oris	544580	S	9.5e-05
Sphingomonas hankookensis	563996	S	9.5e-05
Methylobacterium sp. NMS14P	2894310	S	9.5e-05
Sphingopyxis sp. 113P3	292913	S	9e-05
Brevundimonas sp. NIBR10	3015997	S	9e-05
Kaistia sp. 32K	2795690	S	9e-05
Bradyrhizobium sp. CB1717	3039154	S	9e-05
Acidovorax radicis	758826	S	9e-05
Rhodoferax sediminis	2509614	S	9e-05
Gordonia terrae	2055	S	9e-05
Bradyrhizobium quebecense	2748629	S	9e-05
Candidatus Chromulinivorax destructor	2066483	S	9e-05
Rubrivivax gelatinosus	28068	S	8.5e-05
Legionella longbeachae	450	S	8.5e-05
Stutzerimonas stutzeri	316	S	8.5e-05
Bradyrhizobium sp. 191	2782659	S	8.5e-05
Erythrobacter sp. 3-20A1M	2653850	S	8.5e-05
Nocardioides sp. QY071	3044187	S	8.5e-05
Nocardioides humi	449461	S	8.5e-05
Sphingosinicella microcystinivorans	335406	S	8.5e-05
Cereibacter sphaeroides	1063	S	8.5e-05
Acinetobacter schindleri	108981	S	8.5e-05
Pimelobacter simplex	2045	S	8.5e-05
Frigoriglobus tundricola	2774151	S	8.5e-05
Caenibius tardaugens	169176	S	8.5e-05
Stutzerimonas balearica	74829	S	8.5e-05
Legionella waltersii	66969	S	8.5e-05
Mycolicibacterium helvum	1534349	S	8.5e-05
Luteimonas sp. MC1572	2799325	S	8e-05
Delftia acidovorans	80866	S	8e-05
Cloacibacterium caeni	2004710	S	8e-05
Schlegelella aquatica	376175	S	8e-05
Caulobacter henricii	69395	S	8e-05
Sinorhizobium meliloti	382	S	8e-05
Sphingomonas sp. MM-1	745310	S	8e-05
Croceicoccus marinus	450378	S	8e-05
Brevundimonas sp. AJA228-03	2752515	S	8e-05
Sinimarinibacterium sp. NLF-5-8	2698684	S	8e-05
Burkholderia multivorans	87883	S	8e-05
Miltoncostaea marina	2843215	S	8e-05
Arachidicoccus sp. BS20	1850526	S	8e-05
Tardiphaga sp. 37S4	1404741	S	8e-05
Paracoccus yeei	147645	S	8e-05
Methylobacterium radiodurans	2202828	S	8e-05
Legionella fallonii	96230	S	8e-05
Youhaiella tibetensis	1447062	S	7.5e-05
Achromobacter denitrificans	32002	S	7.5e-05
Microbacterium chocolatum	84292	S	7.5e-05
Rhodopseudomonas sp. SK50-23	340268	S	7.5e-05
Mesorhizobium sp. B4-1-4	2589888	S	7.5e-05
Chelativorans sp. AA-79	3028735	S	7.5e-05
Mucilaginibacter xinganensis	1234841	S	7.5e-05
Hydrogenophaga taeniospiralis	65656	S	7.5e-05
Polymorphum gilvum	991904	S	7.5e-05
Pseudolabrys taiwanensis	331696	S	7.5e-05
Bordetella hinzii	103855	S	7.5e-05
Moraxella osloensis	34062	S	7.5e-05
Mycolicibacterium rufum	318424	S	7.5e-05
Mycolicibacterium gilvum	1804	S	7.5e-05
Shinella sp. XGS7	2877941	S	7.5e-05
Mycobacterium sp. DL592	2675524	S	7.5e-05
Microbacterium schleiferi	69362	S	7e-05
Xanthomonas phaseoli	1985254	S	7e-05
Bradyrhizobium sp. CCBAU 53340	1325112	S	7e-05
Acinetobacter ursingii	108980	S	7e-05
Sphingobium sp. TKS	1315974	S	7e-05
Protaetiibacter larvae	2592654	S	7e-05
Sphingopyxis sp. FD7	1914525	S	7e-05
Brevundimonas sp. LM2	1938605	S	7e-05
Legionella sp. PC1000	2746060	S	7e-05
Fluoribacter dumoffii	463	S	7e-05
Dokdonella koreensis	323415	S	6.5e-05
Novosphingobium sp. ES2-1	2780074	S	6.5e-05
Aureliella helgolandensis	2527968	S	6.5e-05
Bradyrhizobium sp. WD16	1521768	S	6.5e-05
Aquabacterium sp. J223	2898431	S	6.5e-05
Bradyrhizobium sp. 200	2782665	S	6.5e-05
Cupriavidus basilensis	68895	S	6.5e-05
Acidovorax sp. 5MLIR	2949090	S	6.5e-05
Bradyrhizobium sp. UASWS1016	1566379	S	6.5e-05
Hyphomicrobium sp. DMF-1	3019544	S	6.5e-05
Hungatella xylanolytica	384636	S	6.5e-05
Marinobacter salarius	1420917	S	6.5e-05
Bradyrhizobium sp. BTAi1	288000	S	6.5e-05
Bradyrhizobium sp. 41S5	1404443	S	6.5e-05
Comamonas sp. NLF-1-9	2853163	S	6.5e-05
Paraburkholderia fungorum	134537	S	6.5e-05
Xanthomonas sacchari	56458	S	6e-05
Enterobacter bugandensis	881260	S	6e-05
Sphingomonas sp. CL5.1	2653203	S	6e-05
Mucilaginibacter sp. 21P	2778902	S	6e-05
Leptothrix cholodnii	34029	S	6e-05
Arachidicoccus soli	2341117	S	6e-05
Seunavirus GAP31	1914895	S	6e-05
Anatilimnocola aggregata	2528021	S	5.5e-05
Devosia sp. SD17-2	2976459	S	5.5e-05
Tistrella mobilis	171437	S	5.5e-05
Luteimonas fraxinea	2901869	S	5.5e-05
Pseudonocardia petroleophila	37331	S	5.5e-05
Pseudolabrys sp. FHR47	2562284	S	5.5e-05
Lysobacter sp. S4-A87	2925843	S	5.5e-05
Luteimonas sp. S4-F44	2925842	S	5.5e-05
Synechocystis sp. CACIAM 05	1933929	S	5.5e-05
Lacrimispora xylanolytica	29375	S	5.5e-05
Methylobacterium organophilum	410	S	5.5e-05
Methylorubrum sp. B1-46	2897334	S	5.5e-05
Dyella japonica	231455	S	5.5e-05
Pyruvatibacter mobilis	1712261	S	5e-05
Sphaerotilus sp. FB-5	2914710	S	5e-05
Corynebacterium variabile	1727	S	5e-05
Gemmata massiliana	1210884	S	5e-05
Paroceanicella profunda	2579971	S	5e-05
Mycolicibacterium tokaiense	39695	S	5e-05
Nocardioides cynanchi	2558918	S	5e-05
Nocardioides daphniae	402297	S	5e-05
Pirellula sp. SH-Sr6A	1632865	S	5e-05
Bradyrhizobium sp. CCBAU 53351	1325114	S	5e-05
Mesorhizobium sp. NBSH29	2654249	S	5e-05
Dyella telluris	2763498	S	5e-05
Acidovorax sp. GBBC 1281	2940492	S	5e-05
Roseibium aggregatum	187304	S	5e-05
Luteimonas yindakuii	2565782	S	5e-05
Arenimonas daejeonensis	370777	S	5e-05
Alkalihalobacillus sp. LMS6	2924034	S	5e-05
Lysobacter alkalisoli	2591633	S	5e-05
Microbacterium aurum	36805	S	5e-05
Methylobacterium aquaticum	270351	S	5e-05
Mycolicibacterium sarraceniae	1534348	S	5e-05
Paenibacillus sp. BIHB 4019	1870819	S	5e-05
Bradyrhizobium guangxiense	1325115	S	5e-05
Novosphingobium resinovorum	158500	S	5e-05
Capillimicrobium parvum	2884022	S	5e-05
Arachidicoccus ginsenosidivorans	496057	S	5e-05
Nitratireductor sp. SY7	2599600	S	4.5e-05
Rhizobium etli	29449	S	4.5e-05
Variovorax sp. HW608	1034889	S	4.5e-05
Hydrogenophaga pseudoflava	47421	S	4.5e-05
Mucilaginibacter gotjawali	1550579	S	4.5e-05
Bradyrhizobium sp. ORS 278	114615	S	4.5e-05
Tardibacter chloracetimidivorans	1921510	S	4.5e-05
Lysobacter antibioticus	84531	S	4.5e-05
Phycicoccus sp. HDW14	2714941	S	4.5e-05
Stenotrophomonas rhizophila	216778	S	4.5e-05
Massilia sp. NP310	2861282	S	4.5e-05
Aromatoleum aromaticum	551760	S	4.5e-05
Homoserinibacter sp. YIM 151385	2985506	S	4.5e-05
Bradyrhizobium sp. CCBAU 51753	1325100	S	4.5e-05
Tabrizicola piscis	2494374	S	4.5e-05
Ereboglobus luteus	1796921	S	4.5e-05
Rhodobacter capsulatus	1061	S	4e-05
Bradyrhizobium sp. CB1650	3039153	S	4e-05
Bradyrhizobium oligotrophicum	44255	S	4e-05
Rhizorhabdus dicambivorans	1850238	S	4e-05
Ottowia oryzae	2109914	S	4e-05
Bordetella genomosp. 13	463040	S	4e-05
Nocardioides aquaticus	160826	S	4e-05
Urbifossiella limnaea	2528023	S	4e-05
Massilia oculi	945844	S	4e-05
Microbacterium atlanticum	2782168	S	4e-05
Microbacterium luteum	2782167	S	4e-05
Empedobacter brevis	247	S	4e-05
Limnoglobus roseus	2598579	S	4e-05
Bradyrhizobium genosp. L	83637	S	4e-05
Luteimonas sp. JM171	1896164	S	4e-05
Luteimonas chenhongjianii	2006110	S	4e-05
Pseudoxanthomonas daejeonensis	266062	S	4e-05
Bradyrhizobium sp. CCBAU 051011	858422	S	4e-05
Herbiconiux sp. L3-i23	2905871	S	4e-05
Actinomarinicola tropica	2789776	S	4e-05
Candidatus Protochlamydia naegleriophila	389348	S	4e-05
Bradyrhizobium amphicarpaeae	1404768	S	4e-05
Neorhizobium petrolearium	515361	S	4e-05
Devosia sp. SL43	2806348	S	4e-05
Neotabrizicola shimadae	2807096	S	4e-05
Ottowia testudinis	2816950	S	4e-05
Xylophilus rhododendri	2697032	S	4e-05
Pseudonocardia sp. HH130629-09	1641402	S	4e-05
Clostridium botulinum	1491	S	4e-05
Methylobacterium durans	2202825	S	4e-05
Thiomonas intermedia	926	S	4e-05
Bradyrhizobium sp. ORS 285	115808	S	3.5e-05
Comamonas fluminis	2796366	S	3.5e-05
Hylemonella gracilis	80880	S	3.5e-05
Gemmatirosa kalamazoonensis	861299	S	3.5e-05
Bradyrhizobium sp. CB3481	3039158	S	3.5e-05
Bradyrhizobium cosmicum	1404864	S	3.5e-05
Bradyrhizobium pachyrhizi	280333	S	3.5e-05
Bradyrhizobium australafricanum	2821406	S	3.5e-05
Sinorhizobium medicae	110321	S	3.5e-05
Sphingomonas naphthae	1813468	S	3.5e-05
Paracoccus stylophorae	659350	S	3.5e-05
Frigidibacter mobilis	1335048	S	3.5e-05
Arthrobacter sp. FW306-06-A	2879621	S	3.5e-05
Corynebacterium matruchotii	43768	S	3.5e-05
Bradyrhizobium sp. CB82	3039159	S	3.5e-05
Bradyrhizobium icense	1274631	S	3.5e-05
Bradyrhizobium paxllaeri	190148	S	3.5e-05
Devosia sp. JXJ CY 41	2917991	S	3.5e-05
Devosia oryziradicis	2801335	S	3.5e-05
Acinetobacter sp. NEB 394	2743575	S	3.5e-05
Acidovorax sp. JMULE5	2518343	S	3.5e-05
Mucilaginibacter sp. KACC 22773	3025671	S	3.5e-05
Bradyrhizobium sp. CB2312	3039155	S	3.5e-05
Candidatus Mycosynbacter amalyticus	2665156	S	3.5e-05
Stella humosa	94	S	3.5e-05
Solimonas sp. K1W22B-7	2303331	S	3.5e-05
Iamia sp. SCSIO 61187	2722752	S	3.5e-05
Candidatus Saccharimonas aalborgensis	1332188	S	3.5e-05
Tardiphaga robiniae	943830	S	3e-05
Sphingomonas cannabina	2899123	S	3e-05
Paracoccus pantotrophus	82367	S	3e-05
Pigmentiphaga sp. H8	2488560	S	3e-05
Synechocystis sp. PCC 6714	1147	S	3e-05
Methylocystis bryophila	655015	S	3e-05
Paracoccus kondratievae	135740	S	3e-05
Pseudoxanthomonas spadix	415229	S	3e-05
Legionella lytica	96232	S	3e-05
Burkholderia cepacia	292	S	3e-05
Pandoraea apista	93218	S	3e-05
Lacipirellula limnantheis	2528024	S	3e-05
Neochlamydia sp. S13	1353976	S	3e-05
Candidatus Babela massiliensis	673862	S	3e-05
Bradyrhizobium sp. CCBAU 53421	1325120	S	3e-05
Bradyrhizobium sp. 186	2782654	S	3e-05
Rhizobium oryzihabitans	2267833	S	3e-05
Devosia sp. FJ2-5-3	2976680	S	3e-05
Sphingobium sp. JS3065	2970925	S	3e-05
Acidovorax sp. NCPPB 3576	2940488	S	3e-05
Cupriavidus taiwanensis	164546	S	3e-05
Parazoarcus communis	41977	S	3e-05
Rhizobium daejeonense	240521	S	3e-05
Rhodoplanes sp. Z2-YC6860	674703	S	3e-05
Salinibacterium sp. ZJ70	2708084	S	3e-05
Aquihabitans sp. G128	2849779	S	3e-05
Lacipirellula parvula	2650471	S	3e-05
Criblamydia sequanensis	340071	S	3e-05
Rhizobium rosettiformans	1368430	S	2.5e-05
Sphingopyxis sp. PET50	2976533	S	2.5e-05
Bradyrhizobium sp. 195	2782662	S	2.5e-05
Bradyrhizobium sp. 6(2017)	1197460	S	2.5e-05
Devosia neptuniae	191302	S	2.5e-05
Azospirillum brasilense	192	S	2.5e-05
Paracoccus denitrificans	266	S	2.5e-05
Acinetobacter calcoaceticus	471	S	2.5e-05
Acinetobacter seifertii	1530123	S	2.5e-05
Pseudomonas monteilii	76759	S	2.5e-05
Variovorax sp. PAMC 28711	1795631	S	2.5e-05
Cupriavidus sp. MP-37	2884455	S	2.5e-05
Bordetella trematum	123899	S	2.5e-05
Massilia sp. H6	2970464	S	2.5e-05
Massilia sp. WG5	1707785	S	2.5e-05
Sulfuriferula sp. AH1	1985873	S	2.5e-05
Pseudonocardia broussonetiae	2736640	S	2.5e-05
Brevibacillus choshinensis	54911	S	2.5e-05
Mucilaginibacter mallensis	652787	S	2.5e-05
Ferruginibacter lapsinanis	563172	S	2.5e-05
Bradyrhizobium sp. CIAT3101	439387	S	2.5e-05
Bradyrhizobium sp. CCGE-LA001	1223566	S	2.5e-05
Neorhizobium galegae	399	S	2.5e-05
Paracoccus aminovorans	34004	S	2.5e-05
Luteibacter aegosomatis	2911537	S	2.5e-05
Acidovorax sp. NCPPB 2350	2940487	S	2.5e-05
Hydrogenophaga sp. SL48	2806347	S	2.5e-05
Hydrogenophaga sp. RAC07	1842537	S	2.5e-05
Alcaligenes faecalis	511	S	2.5e-05
Massilia sp. LPB0304	2769491	S	2.5e-05
Nocardioides mesophilus	433659	S	2.5e-05
Nocardioides panacis	2849501	S	2.5e-05
Alkalihalobacillus lehensis	300825	S	2.5e-05
Ferruginibacter albus	2875540	S	2.5e-05
Lacibacter sp. S13-6-22	2760713	S	2.5e-05
Luteolibacter sp. SL250	2995170	S	2.5e-05
Roseomonas sp. OT10	2897332	S	2.5e-05
Rhodovastum atsumiense	504468	S	2.5e-05
Paracoccus suum	2259340	S	2.5e-05
Microbacterium pygmaeum	370764	S	2.5e-05
Methylobacterium indicum	1775910	S	2.5e-05
Pseudoxanthomonas sp. JBR18	2969308	S	2.5e-05
Legionella antarctica	2708020	S	2.5e-05
Paralcaligenes sp. KSB-10	2901142	S	2.5e-05
Microbacterium phage Shocker	2805839	S	2.5e-05
Hyphomicrobium nitrativorans	1427356	S	2.5e-05
Sphingobium sp. EP60837	1855519	S	2e-05
Bradyrhizobium sp. A19	2898149	S	2e-05
Bradyrhizobium sp. 14AB	2736875	S	2e-05
Bradyrhizobium sp. 1(2017)	1404888	S	2e-05
Rhizobium sp. TH2	2775403	S	2e-05
Ciceribacter thiooxidans	1969821	S	2e-05
Ancylobacter pratisalsi	1745854	S	2e-05
Brucella pseudogrignonensis	419475	S	2e-05
Chelatococcus sp. CO-6	1702325	S	2e-05
Sphingomonas sanxanigenens	397260	S	2e-05
Sphingobium phenoxybenzoativorans	1592790	S	2e-05
Asticcacaulis excentricus	78587	S	2e-05
Paracoccus contaminans	1945662	S	2e-05
Paracoccus alcaliphilus	34002	S	2e-05
Rhodobacter sp. CZR27	2033869	S	2e-05
Xanthomonas oryzae	347	S	2e-05
Pseudoxanthomonas sp. SL93	2995142	S	2e-05
Variovorax sp. PAMC26660	2762322	S	2e-05
Diaphorobacter ruginosibacter	1715720	S	2e-05
Polaromonas sp. JS666	296591	S	2e-05
Caldimonas brevitalea	413882	S	2e-05
Sphaerotilus sulfidivorans	639200	S	2e-05
Bradyrhizobium vignae	1549949	S	2e-05
Methylocystis sp. SC2	187303	S	2e-05
Pseudorhodoplanes sinuspersici	1235591	S	2e-05
Sphingomonas sp. AAP5	1523415	S	2e-05
Azospirillum oryzae	286727	S	2e-05
Candidatus Megaira polyxenophila	988779	S	2e-05
Dyella sp. GSA-30	2994496	S	2e-05
Dyella terrae	522259	S	2e-05
Legionella israelensis	454	S	2e-05
Flagellatimonas centrodinii	2806210	S	2e-05
Burkholderia ubonensis	101571	S	2e-05
Paraburkholderia pallida	2547399	S	2e-05
Piscinibacter sp. XHJ-5	3037797	S	2e-05
Mitsuaria sp. 7	1658665	S	2e-05
Rhizobacter gummiphilus	946333	S	2e-05
Microbacterium oleivorans	273677	S	2e-05
Luteolibacter ambystomatis	2824561	S	2e-05
Indioceanicola profundi	2220096	S	2e-05
Luteibacter anthropi	564369	S	2e-05
Hydrogenophaga crassostreae	1763535	S	2e-05
Mycobacterium gordonae	1778	S	2e-05
Mycobacterium riyadhense	486698	S	2e-05
Phyllobacterium zundukense	1867719	S	1.5e-05
Oricola thermophila	2742145	S	1.5e-05
Rhizobium sp. BG4	2613770	S	1.5e-05
Rhizobium sp. AB2/73	2795216	S	1.5e-05
Ancylobacter sp. TS-1	1850374	S	1.5e-05
Stappia indica	538381	S	1.5e-05
Methylocapsa sp. D3K7	3041435	S	1.5e-05
Phreatobacter stygius	1940610	S	1.5e-05
Blastochloris viridis	1079	S	1.5e-05
Hartmannibacter diazotrophicus	1482074	S	1.5e-05
Sphingomonas sp. BT-65	2989821	S	1.5e-05
Qipengyuania soli	2782568	S	1.5e-05
Hypericibacter terrae	2602015	S	1.5e-05
Hypericibacter adhaerens	2602016	S	1.5e-05
Nitrospirillum amazonense	28077	S	1.5e-05
Fuscovulum sp. YMD61	3042299	S	1.5e-05
Luteibacter aegosomaticola	2911538	S	1.5e-05
Luteibacter pinisoli	2589080	S	1.5e-05
Aquicella siphonis	254247	S	1.5e-05
Aquicella lusitana	254246	S	1.5e-05
Halothiobacillus neapolitanus	927	S	1.5e-05
Comamonas terrigena	32013	S	1.5e-05
Rhodoferax saidenbachensis	1484693	S	1.5e-05
Polaromonas naphthalenivorans	216465	S	1.5e-05
Verminephrobacter eiseniae	364317	S	1.5e-05
Burkholderia gladioli	28095	S	1.5e-05
Achromobacter deleyi	1353891	S	1.5e-05
Bordetella genomosp. 9	1416803	S	1.5e-05
Sterolibacterium denitrificans	157592	S	1.5e-05
Mycolicibacterium fallax	1793	S	1.5e-05
Gordonia polyisoprenivorans	84595	S	1.5e-05
Pseudonocardia abyssalis	2792008	S	1.5e-05
Mucilaginibacter sp. KACC 22063	3025666	S	1.5e-05
Flavisolibacter ginsenosidimutans	661481	S	1.5e-05
Gemmatimonas phototrophica	1379270	S	1.5e-05
Planctomyces sp. SH-PL14	1632864	S	1.5e-05
Pirellulimonas nuda	2528009	S	1.5e-05
Pelagibacterium halotolerans	531813	S	1.5e-05
Methylocystis rosea	173366	S	1.5e-05
Nordella sp. HKS 07	2712222	S	1.5e-05
Roseomonas fluvialis	1750527	S	1.5e-05
Mycolicibacterium psychrotolerans	216929	S	1.5e-05
Pedobacter sp. SL55	2995161	S	1.5e-05
Caulifigura coniformis	2527983	S	1.5e-05
Synechococcus phage S-SRM01	2781608	S	1.5e-05
Aurantimonas sp. HBX-1	2906072	S	1.5e-05
Granulibacter bethesdensis	364410	S	1.5e-05
Amphibacillus xylanus	1449	S	1.5e-05
Nitratireductor sp. OM-1	1756988	S	1e-05
Microvirga ossetica	1882682	S	1e-05
Rhizobium sp. ACO-34A	1571470	S	1e-05
Pararhizobium sp. BT-229	2986923	S	1e-05
Georhizobium profundi	2341112	S	1e-05
Blastochloris tepida	2233851	S	1e-05
Sphingomonas alpina	653931	S	1e-05
Roseococcus microcysteis	2771361	S	1e-05
Pseudomonas knackmussii	65741	S	1e-05
Sandaracinus amylolyticus	927083	S	1e-05
Bradyrhizobium genosp. B	83627	S	1e-05
Variibacter gotjawalensis	1333996	S	1e-05
Methylobacterium currus	2051553	S	1e-05
Microvirga sp. R24	2740529	S	1e-05
Rhizobium sp. SL42	2806346	S	1e-05
Agrobacterium larrymoorei	160699	S	1e-05
Pararhizobium sp. YC-54	2986920	S	1e-05
Pararhizobium sp. T808	3031126	S	1e-05
Sinorhizobium numidicum	680248	S	1e-05
Devosia sp. J2-20	3026161	S	1e-05
Xanthobacter sp. YC-JY1	2419844	S	1e-05
Labrys sp. KNU-23	2789216	S	1e-05
Aquabacter sp. L1I39	2820278	S	1e-05
Aureimonas sp. SA4125	2826993	S	1e-05
Jiella sp. HL-NP1	2986949	S	1e-05
Chenggangzhangella methanolivorans	1437009	S	1e-05
Methylocella tundrae	227605	S	1e-05
Terrihabitans soli	708113	S	1e-05
Phreatobacter cathodiphilus	1868589	S	1e-05
Sphingomonas sp. R1	399176	S	1e-05
Sphingobium sp. AntQ-1	2930091	S	1e-05
Sphingobium sp. SYK-6	627192	S	1e-05
Magnetospirillum magneticum	84159	S	1e-05
Roseomonas haemaphysalidis	2768162	S	1e-05
Roseomonas cervicalis	204525	S	1e-05
Silicimonas algicola	1826607	S	1e-05
Dyella sp. M7H15-1	2501295	S	1e-05
Dyella caseinilytica	1849581	S	1e-05
Frateuria aurantia	81475	S	1e-05
Acinetobacter oleivorans	1148157	S	1e-05
Legionella sp. PC997	2755562	S	1e-05
Legionella anisa	28082	S	1e-05
Pseudomonas psychrotolerans	237610	S	1e-05
Acidovorax sp. 1608163	2478662	S	1e-05
Rhodoferax sp. AJA081-3	2752316	S	1e-05
Curvibacter sp. AEP1-3	1844971	S	1e-05
Achromobacter insolitus	217204	S	1e-05
Thiomonas sp. X19	1050370	S	1e-05
Sulfuriferula plumbiphila	171865	S	1e-05
Usitatibacter rugosus	2732067	S	1e-05
Roseimicrobium sp. ORNL1	2711231	S	1e-05
Nannocystis sp. fl3	2995304	S	1e-05
Phyllobacterium sp. T1018	555316	S	5e-06
Microvirga sp. VF16	2807101	S	5e-06
Rhizobium sp. WL3	2603277	S	5e-06
Rhizobium rhizoryzae	451876	S	5e-06
Rhizobium lentis	1138194	S	5e-06
Rhizobium jaguaris	1312183	S	5e-06
Rhizobium binae	1138190	S	5e-06
Agrobacterium vaccinii	2735528	S	5e-06
Sinorhizobium mexicanum	375549	S	5e-06
Sinorhizobium terangae	110322	S	5e-06
Ensifer sp. PDNC004	2811423	S	5e-06
Devosia sp. 1566	2499144	S	5e-06
Azorhizobium caulinodans	7	S	5e-06
Candidatus Phaeomarinobacter ectocarpi	1458461	S	5e-06
Kaustia mangrovi	2593653	S	5e-06
Aureimonas sp. AU20	1349819	S	5e-06
Roseibium sp. Sym1	3016006	S	5e-06
Labrenzia sp. VG12	2021862	S	5e-06
Methylocystis parvus	134	S	5e-06
Methylosinus trichosporium	426	S	5e-06
Methylocella silvestris	199596	S	5e-06
Methylovirgula ligni	569860	S	5e-06
Breoghania sp. L-A4	2304600	S	5e-06
Sphingomonas sp. AP4-R1	2735134	S	5e-06
Sphingomonas sp. KC8	1030157	S	5e-06
Sphingomonas sp. So64.6b	2997354	S	5e-06
Sphingomonas profundi	2681549	S	5e-06
Sphingomonas nostoxanthinifaciens	2872652	S	5e-06
Magnetospirillum gryphiswaldense	55518	S	5e-06
Sediminicoccus rosea	1225128	S	5e-06
Azospirillum humicireducens	1226968	S	5e-06
Nisaea acidiphila	1862145	S	5e-06
Ahniella affigens	2021234	S	5e-06
Tahibacter amnicola	2976241	S	5e-06
Acinetobacter sp. XS-4	2923375	S	5e-06
Legionella sp. MW5194	2662448	S	5e-06
Buchnera aphidicola	9	S	5e-06
Hydrogenophaga sp. PAMC20947	2565558	S	5e-06
Rhodoferax ferrireducens	192843	S	5e-06
Pseudonocardia sp. DSM 110487	2865833	S	5e-06
Sedimentibacter sp. zth1	2816908	S	5e-06
Pirellula staleyi	125	S	5e-06
Blastopirellula sp. J2-11	2943192	S	5e-06
Labilithrix luteola	1391654	S	5e-06
Candidatus Filomicrobium marinum	1608628	S	5e-06
Legionella geestiana	45065	S	5e-06
Methyloversatilis sp. RAC08	1842540	S	5e-06

## Sheet: suppl table s4
Supplementary Table S4. Taxonomic groups identified using Bracken in both replicates of hydroponic effluent samples after algal bloom.
Name	Taxonomy id	Taxonomy level	Fraction total reads
Methylobacterium brachiatum	269660	S	0.785
Methylobacterium sp. 391_Methyba4	3038924	S	0.03248
Pseudomonas putida	303	S	0.029325
Cutibacterium acnes	1747	S	0.01311
Methylobacterium sp. WL1	2603276	S	0.00771
Acinetobacter johnsonii	40214	S	0.00695
Methylobacterium radiotolerans	31998	S	0.006275
Shewanella xiamenensis	332186	S	0.00578
Homo sapiens	9606	S	0.004205
[Pseudomonas] carboxydohydrogena	290	S	0.00408
Bosea sp. ANAM02	2020412	S	0.00391
Bosea sp. NBC_00436	2969620	S	0.00386
Aromatoleum toluolicum	90060	S	0.00292
Sphingopyxis terrae	33052	S	0.00278
Enterobacter asburiae	61645	S	0.00175
Cupriavidus pauculus	82633	S	0.00166
Ferrovibrio terrae	2594003	S	0.00163
Pseudomonas sp. FDAARGOS_380	2018067	S	0.001535
Burkholderia sp. DHOD12	2571746	S	0.001465
Methylorubrum sp. GM97	2938232	S	0.001405
Dyadobacter fermentans	94254	S	0.00138
Methylobacterium tardum	374432	S	0.001355
Corynebacterium kefirresidentii	1979527	S	0.001315
Methylobacterium oryzae	334852	S	0.001295
Halomonas sp. JS92-SW72	2306583	S	0.001215
Bosea sp. AS-1	2015316	S	0.00116
Sphingomonas melonis	152682	S	0.001115
Mesorhizobium sp. 8	2584466	S	0.0011
Agrobacterium pusense	648995	S	0.00101
Comamonas aquatica	225991	S	0.00088
Shewanella sp. FDAARGOS_354	1930557	S	0.00086
Agrobacterium fabrum	1176649	S	0.000835
Legionella sainthelensi	28087	S	0.00081
Pseudomonas aeruginosa	287	S	0.000795
Methylorubrum extorquens	408	S	0.00077
Methylobacterium mesophilicum	39956	S	0.00077
Methylorubrum populi	223967	S	0.00074
Acidovorax sp. KKS102	358220	S	0.00072
Sphingopyxis sp. GC21	2933562	S	0.000715
Bradyrhizobium betae	244734	S	0.000695
Paraburkholderia fungorum	134537	S	0.00067
Mesorhizobium ciceri	39645	S	0.00063
Staphylococcus epidermidis	1282	S	0.00062
Pseudomonas juntendi	2666183	S	0.00061
Shewanella sp. LZH-2	2806008	S	0.00056
Enterobacter sp. E20	1560339	S	0.00055
Mucilaginibacter sp. 14171R-50	2703789	S	0.00055
Shewanella sp. LC6	2589790	S	0.000535
Shinella zoogloeoides	352475	S	0.000505
Methylobacterium sp. XJLW	739141	S	0.0005
Cutibacterium granulosum	33011	S	0.00048
Acinetobacter baumannii	470	S	0.00047
Kocuria rhizophila	72000	S	0.000445
Caulobacter sp. NIBR1757	3016000	S	0.000425
Alicycliphilus denitrificans	179636	S	0.0004
Limnospira indica	147322	S	0.0004
Brevundimonas diminuta	293	S	0.000395
Pseudomonas salmasensis	2745514	S	0.00039
Methylobacterium sp. FF17	2984843	S	0.000375
Mesorhizobium sp. M2A.F.Ca.ET.043.02.1.1	2493670	S	0.00036
Schlegelella aquatica	376175	S	0.000355
Burkholderia pseudomallei	28450	S	0.000355
Cloacibacterium caeni	2004710	S	0.00034
Ramlibacter tataouinensis	94132	S	0.000335
Mucilaginibacter rubeus	2027860	S	0.000325
Methylobacterium phyllosphaerae	418223	S	0.000325
Caulobacter segnis	88688	S	0.00031
Caulobacter mirabilis	69666	S	0.000305
Brevundimonas sp. Bb-A	2560058	S	0.000305
Mesorhizobium terrae	2725666	S	0.0003
Bosea sp. F3-2	2599640	S	0.0003
Acinetobacter sp. LUNF3	2925837	S	0.0003
Mycolicibacterium neoaurum	1795	S	0.00029
Methylobacterium sp. C1	1479019	S	0.00029
Lysobacter lycopersici	1324796	S	0.00028
Streptococcus oralis	1303	S	0.00028
Planctomyces sp. SH-PL62	1636152	S	0.00028
Acinetobacter nosocomialis	106654	S	0.000275
Shinella sp. HZN7	879274	S	0.000275
Bosea sp. NBC_00550	2969621	S	0.00027
Afipia carboxidovorans	40137	S	0.000265
Pseudomonas sp. NY11382	2939495	S	0.00026
Acinetobacter pittii	48296	S	0.00026
Acinetobacter lwoffii	28090	S	0.00026
Micrococcus luteus	1270	S	0.00026
Methylobacterium sp. NMS14P	2894310	S	0.00025
Moraxella osloensis	34062	S	0.000245
Burkholderia multivorans	87883	S	0.000245
Starkeya novella	921	S	0.00024
Acinetobacter sp. NEB 394	2743575	S	0.00024
Pseudomonas fluorescens	294	S	0.000235
Corynebacterium tuberculostearicum	38304	S	0.000235
Sphingopyxis sp. DBS4	2968500	S	0.00023
Staphylococcus aureus	1280	S	0.00023
Pseudomonas sp. FJ2-5-13	2976884	S	0.000225
Burkholderia ubonensis	101571	S	0.000225
Acinetobacter ursingii	108980	S	0.000225
Horticoccus luteus	2862869	S	0.00022
Pseudomonas rhodesiae	76760	S	0.00022
Mycolicibacterium aichiense	1799	S	0.00021
Paraburkholderia sp. PGU19	2735434	S	0.00021
Pseudomonas sp. CIP-10	2892442	S	0.00021
Bacillus velezensis	492670	S	0.00021
Corynebacterium sp. SCR221107	3017361	S	0.000205
Shinella sp. PSBB067	2715959	S	0.000205
Hyphomicrobium sp. MC1	717785	S	0.000205
Pseudomonas sp. BJP69	2597770	S	0.000195
Staphylococcus capitis	29388	S	0.000195
Bradyrhizobium arachidis	858423	S	0.000195
Pseudoxanthomonas sp. X-1	2571115	S	0.000195
Burkholderia cepacia	292	S	0.00019
Microbacterium testaceum	2033	S	0.000185
Streptococcus parasuis	1501662	S	0.000185
Bosea sp. Tri-49	1867715	S	0.00018
Hyphomicrobium denitrificans	53399	S	0.00018
Paludisphaera borealis	1387353	S	0.00018
Methylobacterium radiodurans	2202828	S	0.00018
Massilia sp. NP310	2861282	S	0.000165
Rhizobium sp. X9	2815360	S	0.00016
Microbacterium sp. ABRD_28	2268461	S	0.00016
Janibacter indicus	857417	S	0.00016
Rothia mucilaginosa	43675	S	0.00016
Caulobacter soli	2708539	S	0.000155
Stenotrophomonas maltophilia	40324	S	0.000155
Pseudomonas libanensis	75588	S	0.00015
Prevotella bryantii	77095	S	0.00015
Methylobacterium organophilum	410	S	0.000145
Phenylobacterium sp. NIBR 498073	3015177	S	0.00014
Shewanella putrefaciens	24	S	0.00014
Burkholderia stagnalis	1503054	S	0.000135
Rhodanobacter denitrificans	666685	S	0.000125
Acinetobacter sp. WCHA55	2004646	S	0.000125
Methylobacterium aquaticum	270351	S	0.000125
Methylorubrum sp. B1-46	2897334	S	0.000125
Methylorubrum zatmanii	29429	S	0.000125
Rhodococcus fascians	1828	S	0.00012
Phenylobacterium sp. LH3H17	2903901	S	0.00012
Pseudonocardia sp. AL041005-10	445576	S	0.000115
Shewanella decolorationis	256839	S	0.000115
Pseudomonas monteilii	76759	S	0.00011
Sphingomonas hankookensis	563996	S	0.00011
Sphingobacterium multivorum	28454	S	0.00011
Porphyrobacter sp. CACIAM 03H1	2003315	S	0.00011
Brevundimonas sp. SGAir0440	2579977	S	0.00011
Rhizorhabdus wittichii	160791	S	0.000105
Prevotella ruminicola	839	S	0.000105
Sphingobium yanoikuyae	13690	S	0.000105
Castellaniella defragrans	75697	S	0.000105
Bradyrhizobium diazoefficiens	1355477	S	0.000105
Pseudomonas lactis	1615674	S	0.0001
Aminobacter sp. MSH1	374606	S	0.0001
Paraburkholderia phytofirmans	261302	S	0.0001
Streptomyces marincola	2878388	S	9.5e-05
Cloacibacterium normanense	237258	S	9.5e-05
Methylobacterium durans	2202825	S	9.5e-05
Shewanella bicestrii	2018305	S	9e-05
Mucilaginibacter ginkgonis	2682091	S	9e-05
Caulobacter rhizosphaerae	2010972	S	9e-05
Nocardioides sp. S5	2017486	S	9e-05
Empedobacter falsenii	343874	S	9e-05
Brevundimonas mediterranea	74329	S	9e-05
Streptococcus mitis	28037	S	9e-05
Caulobacter sp. S6	2823693	S	8.5e-05
Bradyrhizobium sp. SK17	2057741	S	8.5e-05
Phenylobacterium zucineum	284016	S	8.5e-05
Paraburkholderia sprentiae	948107	S	8.5e-05
Paraburkholderia aromaticivorans	2026199	S	8.5e-05
Shinella sp. H4-D48	2925841	S	8.5e-05
Xanthomonas campestris	339	S	8.5e-05
Bradyrhizobium canariense	255045	S	8e-05
Dolosigranulum pigrum	29394	S	8e-05
Mesorhizobium sp. AR02	2865837	S	8e-05
Erythrobacter sp. BLCC-B19	3025315	S	8e-05
Brevundimonas sp. PAMC22021	2861285	S	8e-05
Burkholderia ambifaria	152480	S	8e-05
Burkholderia sp. FERM BP-3421	1494466	S	7.5e-05
Xanthomonas phaseoli	1985254	S	7.5e-05
Burkholderia contaminans	488447	S	7.5e-05
Enterococcus cecorum	44008	S	7.5e-05
Caulobacter henricii	69395	S	7e-05
Mesorhizobium sp. WSM4904	3038545	S	7e-05
Burkholderia glumae	337	S	7e-05
Bifidobacterium longum	216816	S	7e-05
Shewanella baltica	62322	S	7e-05
Mesorhizobium opportunistum	593909	S	7e-05
Paraburkholderia tropica	92647	S	7e-05
Rhizorhabdus phycosphaerae	2711156	S	6.5e-05
Paraburkholderia ginsengisoli	311231	S	6.5e-05
Brevundimonas albigilva	1312364	S	6.5e-05
Acinetobacter lactucae	1785128	S	6.5e-05
Rhodopseudomonas palustris	1076	S	6.5e-05
Paraburkholderia terrae	311230	S	6.5e-05
Aquibium microcysteis	675281	S	6.5e-05
Kinneretia sp. XES5	2877940	S	6.5e-05
Prevotella sp. E9-3	2913621	S	6.5e-05
Burkholderia pyrrocinia	60550	S	6e-05
Epilithonimonas vandammei	2487072	S	6e-05
Pseudomonas synxantha	47883	S	6e-05
Corynebacterium accolens	38284	S	6e-05
Aquisphaera giovannonii	406548	S	6e-05
Caulobacter sp. NIBR2454	3015996	S	6e-05
Shewanella sp. FJAT-51649	2864210	S	6e-05
Rhodanobacter sp. FDAARGOS 1247	2778082	S	6e-05
Caldimonas thermodepolymerans	215580	S	6e-05
Paraburkholderia sp. D15	2880218	S	6e-05
Variovorax paradoxus	34073	S	6e-05
Kocuria palustris	71999	S	6e-05
Hyphomicrobium sp. DMF-1	3019544	S	5.5e-05
Mesorhizobium sp. B2-1-1	2589974	S	5.5e-05
Mesorhizobium sp. M1D.F.Ca.ET.043.01.1.1	2493669	S	5.5e-05
Rhizobium pseudoryzae	379684	S	5.5e-05
Rhizobium leguminosarum	384	S	5.5e-05
Paraburkholderia pallida	2547399	S	5.5e-05
Simplicispira suum	2109915	S	5.5e-05
Methylobacterium currus	2051553	S	5.5e-05
Paraburkholderia phenoliruptrix	252970	S	5.5e-05
Phenylobacterium parvum	2201350	S	5e-05
Mesorhizobium sp. M1B.F.Ca.ET.045.04.1.1	2493673	S	5e-05
Mesorhizobium sp. AR07	2865838	S	5e-05
Brevundimonas naejangsanensis	588932	S	5e-05
Rhodanobacter glycinis	582702	S	5e-05
Pasteurella multocida	747	S	5e-05
Sulfuriferula sp. AH1	1985873	S	5e-05
Brevibacterium sp. CS2	2575923	S	5e-05
Prevotella sp. E2-28	2913620	S	5e-05
Staphylococcus hominis	1290	S	5e-05
Mesorhizobium sp. L-2-11	2744521	S	5e-05
Nitrobacter hamburgensis	912	S	4.5e-05
Porphyrobacter sp. ULC335	2854260	S	4.5e-05
Pseudomonas sp. FGI182	1259844	S	4.5e-05
Singulisphaera acidiphila	466153	S	4.5e-05
Opitutus terrae	107709	S	4.5e-05
Mesorhizobium sp. M3A.F.Ca.ET.080.04.2.1	2493676	S	4.5e-05
Burkholderia oklahomensis	342113	S	4.5e-05
Spirosoma pollinicola	2057025	S	4.5e-05
Burkholderia gladioli	28095	S	4.5e-05
Prevotella melaninogenica	28132	S	4.5e-05
Methylobacterium indicum	1775910	S	4.5e-05
Caulobacter sp. FWC26	69665	S	4.5e-05
Burkholderia plantarii	41899	S	4.5e-05
Mesorhizobium sp. B2-8-5	2589903	S	4e-05
Ancylobacter polymorphus	223390	S	4e-05
Brevundimonas pondensis	2774189	S	4e-05
Anoxybacillus flavithermus	33934	S	4e-05
Prevotella copri	165179	S	4e-05
Aminobacter sp. SR38	2774562	S	4e-05
Burkholderia mayonis	1385591	S	4e-05
Lacunisphaera limnophila	1838286	S	4e-05
Paraburkholderia sp. PGU16	2735433	S	4e-05
Caballeronia grimmiae	1071679	S	4e-05
Methylobacterium sp. 17Sr1-1	2202826	S	4e-05
Actinomyces oris	544580	S	4e-05
Methylobacterium nodulans	114616	S	4e-05
Haemophilus parainfluenzae	729	S	4e-05
Schaalia odontolytica	1660	S	4e-05
Bosea sp. RAC05	1842539	S	4e-05
Mesorhizobium sp. J8	2777475	S	4e-05
Paraburkholderia acidisoli	2571748	S	4e-05
Nocardioides sp. JS614	196162	S	4e-05
Bosea vaviloviae	1526658	S	3.5e-05
Mesorhizobium sp. DCY119	2108445	S	3.5e-05
Mesorhizobium amorphae	71433	S	3.5e-05
Sinorhizobium fredii	380	S	3.5e-05
Pseudomonas fulva	47880	S	3.5e-05
Acinetobacter towneri	202956	S	3.5e-05
Pseudoxanthomonas suwonensis	314722	S	3.5e-05
Paraburkholderia atlantica	2654982	S	3.5e-05
Cupriavidus cauae	2608999	S	3.5e-05
Corynebacterium segmentosum	43990	S	3.5e-05
Pseudonocardia dioxanivorans	240495	S	3.5e-05
Streptococcus sp. D7B5	3038077	S	3.5e-05
Mucilaginibacter mali	2740462	S	3.5e-05
Phocaeicola vulgatus	821	S	3.5e-05
Cloacibacterium sp. TD35	2976818	S	3.5e-05
Paraburkholderia sp. SUR17	3034358	S	3.5e-05
Bradyrhizobium lablabi	722472	S	3.5e-05
Enterobacter roggenkampii	1812935	S	3.5e-05
Streptococcus pneumoniae	1313	S	3.5e-05
Methylobacterium terrae	2202827	S	3.5e-05
Klebsiella pneumoniae	573	S	3.5e-05
Rhodopseudomonas boonkerdii	475937	S	3.5e-05
Mesorhizobium sp. B1-1-8	2589976	S	3.5e-05
Erythrobacter neustonensis	1112	S	3.5e-05
Stutzerimonas stutzeri	316	S	3.5e-05
Shewanella oneidensis	70863	S	3.5e-05
Pseudomonas sp. NY5710	2662033	S	3e-05
Paraburkholderia sp. SOS3	1926494	S	3e-05
Paraburkholderia acidiphila	2571747	S	3e-05
Paraburkholderia phymatum	148447	S	3e-05
Sediminibacterium sp. TEGAF015	575378	S	3e-05
Streptococcus sp. oral taxon 061	712623	S	3e-05
Bosea sp. PAMC 26642	1792307	S	3e-05
Mesorhizobium sp. Pch-S	2082387	S	3e-05
Mesorhizobium sp. INR15	2654248	S	3e-05
Xanthobacter dioxanivorans	2528964	S	3e-05
Gluconacetobacter diazotrophicus	33996	S	3e-05
Clostridium botulinum	1491	S	3e-05
Mesorhizobium sp. M7A.F.Ce.TU.012.03.2.1	2493681	S	3e-05
Pulveribacter suum	2116657	S	3e-05
Neisseria sicca	490	S	3e-05
Niallia sp. RD1	2962858	S	3e-05
Burkholderia thailandensis	57975	S	3e-05
Bradyrhizobium guangzhouense	1325095	S	2.5e-05
Rhodopseudomonas sp. P2A-2r	2991972	S	2.5e-05
Mesorhizobium sp. NZP2077	2483404	S	2.5e-05
Aquibium oceanicum	1670800	S	2.5e-05
Devosia sp. A16	1736675	S	2.5e-05
Stutzerimonas balearica	74829	S	2.5e-05
Thermomonas sp. HDW16	2714945	S	2.5e-05
Serpentinimonas maccroryi	1458426	S	2.5e-05
Afipia sp. GAS231	1882747	S	2.5e-05
Bradyrhizobium erythrophlei	1437360	S	2.5e-05
Mesorhizobium sp. AR10	2865839	S	2.5e-05
Mesorhizobium sp. M9A.F.Ca.ET.002.03.1.2	2493668	S	2.5e-05
Mesorhizobium australicum	536018	S	2.5e-05
Ensifer adhaerens	106592	S	2.5e-05
Croceicoccus marinus	450378	S	2.5e-05
Paraburkholderia edwinii	2861782	S	2.5e-05
Acidovorax sp. RAC01	1842533	S	2.5e-05
Cutibacterium modestum	2559073	S	2.5e-05
Flavobacterium crocinum	2183896	S	2.5e-05
Tautonia plasticadhaerens	2527974	S	2.5e-05
Bradyrhizobium septentrionale	1404411	S	2.5e-05
Brevundimonas sp. AJA228-03	2752515	S	2.5e-05
Paraburkholderia dioscoreae	2604047	S	2.5e-05
Lacticaseibacillus rhamnosus	47715	S	2.5e-05
Paraburkholderia terricola	169427	S	2.5e-05
Veillonella parvula	29466	S	2.5e-05
Mesorhizobium sp. B4-1-4	2589888	S	2e-05
Agrobacterium tumefaciens	358	S	2e-05
Sphingomonas sp. FARSPH	2219696	S	2e-05
Shewanella sp. MR-4	60480	S	2e-05
Streptomyces incarnatus	665007	S	2e-05
Streptococcus sp. NPS 308	1902136	S	2e-05
Deinococcus geothermalis	68909	S	2e-05
Mucilaginibacter ginsenosidivorans	398053	S	2e-05
Mucilaginibacter xinganensis	1234841	S	2e-05
Mucilaginibacter paludis	423351	S	2e-05
Bradyrhizobium sp. WD16	1521768	S	2e-05
Mesorhizobium sp. M6A.T.Cr.TU.016.01.1.1	2493677	S	2e-05
Youhaiella tibetensis	1447062	S	2e-05
Sphingopyxis macrogoltabida	33050	S	2e-05
Brevundimonas sp. NIBR11	3015999	S	2e-05
Rhodobacter sp. LPB0142	1850250	S	2e-05
Thermomonas brevis	215691	S	2e-05
Halothiobacillus neapolitanus	927	S	2e-05
Cupriavidus basilensis	68895	S	2e-05
Cupriavidus gilardii	82541	S	2e-05
Pandoraea norimbergensis	93219	S	2e-05
Acidovorax sp. HDW3	2714923	S	2e-05
Achromobacter xylosoxidans	85698	S	2e-05
Opitutus sp. GAS368	1882749	S	2e-05
Burkholderia seminalis	488731	S	2e-05
Paraburkholderia caffeinilytica	1761016	S	2e-05
Mycobacterium sp. YC-RL4	1682113	S	2e-05
Rothia aeria	172042	S	2e-05
Staphylococcus haemolyticus	1283	S	2e-05
Corynebacterium matruchotii	43768	S	2e-05
Streptococcus sp. oral taxon 431	712633	S	2e-05
Streptococcus sp. Marseille-Q6470	2972784	S	2e-05
Bradyrhizobium sp. ORS 285	115808	S	1.5e-05
Bradyrhizobium sp. CB2312	3039155	S	1.5e-05
Bradyrhizobium symbiodeficiens	1404367	S	1.5e-05
Azospirillum brasilense	192	S	1.5e-05
Paracoccus sanguinis	1545044	S	1.5e-05
Lysobacter terrestris	2865112	S	1.5e-05
Cupriavidus sp. EM10	2839983	S	1.5e-05
Pandoraea pnomenusa	93220	S	1.5e-05
Acidovorax radicis	758826	S	1.5e-05
Hydrogenophaga sp. BPS33	2651974	S	1.5e-05
Cutibacterium avidum	33010	S	1.5e-05
Nocardioides dokdonensis	450734	S	1.5e-05
Corynebacterium jeikeium	38289	S	1.5e-05
Rothia dentocariosa	2047	S	1.5e-05
Gardnerella vaginalis	2702	S	1.5e-05
Metabacillus litoralis	152268	S	1.5e-05
Finegoldia magna	1260	S	1.5e-05
Burkholderia sp. Bp7605	1740163	S	1.5e-05
Paraburkholderia bryophila	420952	S	1.5e-05
Streptococcus sanguinis	1305	S	1.5e-05
Bradyrhizobium sp. CIAT3101	439387	S	1.5e-05
Mesorhizobium sp. PAMC28654	2880934	S	1.5e-05
Mesorhizobium onobrychidis	2775404	S	1.5e-05
Pannonibacter phragmitetus	121719	S	1.5e-05
Sphingomonas aerolata	185951	S	1.5e-05
Sphingobium xenophagum	121428	S	1.5e-05
Novosphingobium sp. KA1	164608	S	1.5e-05
Brevundimonas vitisensis	2800818	S	1.5e-05
Defluviicoccus vanus	111831	S	1.5e-05
Paracoccus marcusii	59779	S	1.5e-05
Pseudomonas sp. SK	2729423	S	1.5e-05
Legionella longbeachae	450	S	1.5e-05
Melaminivora suipulveris	2109913	S	1.5e-05
Rothia kristinae	37923	S	1.5e-05
Streptomyces sp. RPA4-2	2721244	S	1.5e-05
Frigoriglobus tundricola	2774151	S	1.5e-05
Neisseria subflava	28449	S	1.5e-05
Actinomyces sp. oral taxon 169	712116	S	1.5e-05
Bradyrhizobium sp. CCBAU 53340	1325112	S	1e-05
Brucella pseudintermedia	370111	S	1e-05
Parvibaculum lavamentivorans	256618	S	1e-05
Sphingopyxis sp. FD7	1914525	S	1e-05
Sphingomonas panacisoli	1813879	S	1e-05
Sphingomonas aliaeris	2759526	S	1e-05
Sphingomonas naphthae	1813468	S	1e-05
Brevundimonas sp. SL130	2995143	S	1e-05
Brevundimonas subvibrioides	74313	S	1e-05
Brevundimonas nasdae	172043	S	1e-05
Paracoccus versutus	34007	S	1e-05
Paroceanicella profunda	2579971	S	1e-05
Acinetobacter indicus	756892	S	1e-05
Acinetobacter schindleri	108981	S	1e-05
Acinetobacter variabilis	70346	S	1e-05
Moraxella catarrhalis	480	S	1e-05
Lysobacter soli	453783	S	1e-05
Paraburkholderia megapolitana	420953	S	1e-05
Bordetella bronchialis	463025	S	1e-05
Massilia oculi	945844	S	1e-05
Aquincola tertiaricarbonis	391953	S	1e-05
Arachnia rubra	1547448	S	1e-05
Corynebacterium propinquum	43769	S	1e-05
Corynebacterium aurimucosum	169292	S	1e-05
Corynebacterium kroppenstedtii	161879	S	1e-05
Rothia terrae	396015	S	1e-05
Streptomyces roseochromogenus	285450	S	1e-05
Capillimicrobium parvum	2884022	S	1e-05
Priestia flexa	86664	S	1e-05
Staphylococcus pasteuri	45972	S	1e-05
Kroppenstedtia eburnea	714067	S	1e-05
Limosilactobacillus fermentum	1613	S	1e-05
Microvirga ossetica	1882682	S	1e-05
Bradyrhizobium sp. CCBAU 51753	1325100	S	1e-05
Bradyrhizobium sp. CCBAU 53351	1325114	S	1e-05
Bradyrhizobium guangdongense	1325090	S	1e-05
Bradyrhizobium quebecense	2748629	S	1e-05
Rhizobium tumorigenes	2041385	S	1e-05
Caenibius tardaugens	169176	S	1e-05
Brevundimonas goettingensis	2774190	S	1e-05
Azospirillum thiophilum	528244	S	1e-05
Paracoccus suum	2259340	S	1e-05
Yangia pacifica	311180	S	1e-05
Pseudomonas plecoglossicida	70775	S	1e-05
Moraxella nonliquefaciens	478	S	1e-05
Xanthomonas oryzae	347	S	1e-05
Paraburkholderia caledonica	134536	S	1e-05
Cupriavidus taiwanensis	164546	S	1e-05
Caballeronia zhejiangensis	871203	S	1e-05
Diaphorobacter sp. HDW4A	2714924	S	1e-05
Alcaligenes faecalis	511	S	1e-05
Kytococcus sedentarius	1276	S	1e-05
Saccharothrix sp. 6-C	2781735	S	1e-05
Caldibacillus thermoamylovorans	35841	S	1e-05
Staphylococcus pettenkoferi	170573	S	1e-05
Staphylococcus auricularis	29379	S	1e-05
Streptococcus sp. Marseille-Q3533	2759692	S	1e-05
Streptococcus infantis	68892	S	1e-05
Streptococcus toyakuensis	2819619	S	1e-05
Lactobacillus iners	147802	S	1e-05
Abiotrophia defectiva	46125	S	1e-05
Corynebacterium ureicelerivorans	401472	S	1e-05
Granulicatella adiacens	46124	S	1e-05
Microvirga sp. VF16	2807101	S	5e-06
Microvirga sp. R24	2740529	S	5e-06
Microvirga sp. 17 mud 1-3	2082949	S	5e-06
Microvirga thermotolerans	2651334	S	5e-06
Bradyrhizobium sp. 200	2782665	S	5e-06
Bradyrhizobium sp. A19	2898149	S	5e-06
Bradyrhizobium oligotrophicum	44255	S	5e-06
Bradyrhizobium cosmicum	1404864	S	5e-06
Agrobacterium larrymoorei	160699	S	5e-06
Agrobacterium rubi	28099	S	5e-06
Rhizobium sp. WL3	2603277	S	5e-06
Rhizobium sp. BG4	2613770	S	5e-06
Rhizobium sp. 11515TR	2028343	S	5e-06
Rhizobium sp. AB2/73	2795216	S	5e-06
Neorhizobium galegae	399	S	5e-06
Neorhizobium petrolearium	515361	S	5e-06
Pararhizobium sp. YC-54	2986920	S	5e-06
Devosia sp. 1566	2499144	S	5e-06
Pseudolabrys sp. FHR47	2562284	S	5e-06
Starkeya sp. ORNL1	2709380	S	5e-06
Labrys sp. KNU-23	2789216	S	5e-06
Aureimonas sp. OT7	2816454	S	5e-06
Aureimonas sp. AU20	1349819	S	5e-06
Aureimonas populi	1701758	S	5e-06
Roseibium aggregatum	187304	S	5e-06
Stappia indica	538381	S	5e-06
Chenggangzhangella methanolivorans	1437009	S	5e-06
Phreatobacter stygius	1940610	S	5e-06
Kaistia sp. 32K	2795690	S	5e-06
Hartmannibacter diazotrophicus	1482074	S	5e-06
Sphingopyxis sp. 113P3	292913	S	5e-06
Sphingopyxis alaskensis	117207	S	5e-06
Sphingomonas sp. NBWT7	2596913	S	5e-06
Sphingomonas sanxanigenens	397260	S	5e-06
Novosphingobium sp. THN1	1016987	S	5e-06
Novosphingobium resinovorum	158500	S	5e-06
Novosphingobium aromaticivorans	48935	S	5e-06
Hypericibacter adhaerens	2602016	S	5e-06
Roseomonas sp. OT10	2897332	S	5e-06
Roseomonas cervicalis	204525	S	5e-06
Rhodovastum atsumiense	504468	S	5e-06
Skermanella mucosa	1789672	S	5e-06
Skermanella sp. TT6	2775420	S	5e-06
Indioceanicola profundi	2220096	S	5e-06
Tistrella mobilis	171437	S	5e-06
Paracoccus everestensis	2903900	S	5e-06
Paracoccus kondratievae	135740	S	5e-06
Paracoccus aminovorans	34004	S	5e-06
Paracoccus alcaliphilus	34002	S	5e-06
Polymorphum gilvum	991904	S	5e-06
Leisingera caerulea	506591	S	5e-06
Pseudomonas psychrotolerans	237610	S	5e-06
Acinetobacter calcoaceticus	471	S	5e-06
Acinetobacter junii	40215	S	5e-06
Acinetobacter radioresistens	40216	S	5e-06
Luteimonas sp. MC1750	2799326	S	5e-06
Luteibacter anthropi	564369	S	5e-06
Cupriavidus oxalaticus	96344	S	5e-06
Acidovorax sp. 5MLIR	2949090	S	5e-06
Comamonas sp. NLF-1-9	2853163	S	5e-06
Rhodoferax sp. BAB1	2741720	S	5e-06
Melaminivora jejuensis	1267217	S	5e-06
Bordetella genomosp. 9	1416803	S	5e-06
Pigmentiphaga sp. H8	2488560	S	5e-06
Sphaerotilus sp. FB-5	2914710	S	5e-06
Gordonia bronchialis	2054	S	5e-06
Dietzia lutea	546160	S	5e-06
Rothia amarae	169480	S	5e-06
Phycicoccus sp. HDW14	2714941	S	5e-06
Dermabacter vaginalis	1630135	S	5e-06
Pseudonocardia broussonetiae	2736640	S	5e-06
Streptococcus sp. 1643	2576376	S	5e-06
Streptococcus gordonii	1302	S	5e-06
Streptococcus suis	1307	S	5e-06
Lactococcus lactis	1358	S	5e-06
Ligilactobacillus murinus	1622	S	5e-06
Prevotella intermedia	28131	S	5e-06
Prevotella corporis	28128	S	5e-06
Sorangium cellulosum	56	S	5e-06
Sinorhizobium sp. BG8	2613773	S	5e-06
Ancylobacter sp. TS-1	1850374	S	5e-06
Haemophilus haemolyticus	726	S	5e-06
Lautropia mirabilis	47671	S	5e-06
Corynebacterium ihumii	1232427	S	5e-06
Mycobacterium sp. SMC-2	2857058	S	5e-06
Brevibacterium luteolum	199591	S	5e-06
Actinomyces naeslundii	1655	S	5e-06
Blastococcus sp. PRF04-17	2933797	S	5e-06
Salicibibacter halophilus	2502791	S	5e-06
Gemella haemolysans	1379	S	5e-06
Gemella sanguinis	84135	S	5e-06
Streptococcus cristatus	45634	S	5e-06

## Sheet: suppl table s5
Supplementary Table S5. Normalized reads per million (RPM) before and after algal bloom of photosynthetic microbes after Kraken 2 taxonomy. Bold microorganisms correspond to whole genome mapping of the genomic libraries.
	Class	Cyanophyceae	Chlorophyceae	Mamiellophyceae	Coscinodiscophyceae	Bacillariophyceae	Chlorarachniophyceae	Cryptophyceae	Bangiophyceae	Trebouxiophyceae	Trebouxiophyceae	Chlorophyceae
	Family	Nostocaceae	Chlamydomonadaceae	Mamiellaceae	Thalassiosiraceae	Phaeodactylaceae		Geminigeraceae	Cyanidiaceae	Chlorellaceae	Chlorellaceae	Scenedesmaceae
	Species	Richelia sinica	Chlamydomonas reinhardtii	Micromonas commoda	Thalassiosira pseudonana	Phaeodactylum tricornutum	Bigelowiella natans	Guillardia theta	Cyanidioschyzon merolae	Chlorella vulgaris	Chlorella variabilis	Scenedesmus obliquus
Before Algal Bloom	RPM	248.7	257.6	99.59	66.02	45.21	27.98	NA	25.63	956.098	965.257	1275.24
After Algal Bloom	RPM	105.24	1559.58	367.86	225.63	43.38	286.89	122.82	11.74	776.743	853.045	961.887
